# Supplementary material for: Correlation between Chemical Profile of Georgian Propolis Extracts and Their Activity against Helicobacter pylori
Source: Molecules. 2023 Feb 1;28(3):1374. doi: 10.3390/molecules28031374 (PMC9921474; doi:10.3390/molecules28031374)
Supplement: Supplementary file 1 [file molecules-28-01374-s001.zip]

Archive with 1 entries (1 files):
- molecules-2168376-supplementary.xlsx
