# Supplementary material for: Correlation between Chemical Profile of Georgian Propolis Extracts and Their Activity against Helicobacter pylori
Source: Molecules. 2023 Feb 1;28(3):1374. doi: 10.3390/molecules28031374 (PMC9921474; doi:10.3390/molecules28031374)
Supplement: Supplementary file 1 [file molecules-28-01374-s001.zip › molecules-2168376-supplementary.xlsx]

## Sheet: Table S1. Correlation matrices
Variable	Correlations (Gruzja matrix) Marked correlations are significant at p < .05000 N=10 (Casewise deletion of missing data)
	Helicobacter pylori	DPPH extract	FRAP extract	TF extract	TOP extract	Caffeic acid	Vanillin	p-Coumaric acid	Ferulic acid	Isoferulic acid	Caffeic acid ethyl ester	Cinnamic acid	307,25 nm	Pinobanksin-5-methyl ether	265 nm	Pinobanksin	Apigenin	311 nm	1,3-di-p-coumaroylglycerol	1-p-coumaroyl-3-feruloylglycerol	Caffeic acid 2-methyl-2-butenyl ester	Caffeic acid 3-methyl-2-butenyl ester (Basic prenyl ester)	Caffeic acid 3-methyl-3-butenyl ester	2-acetyl-1-caffeoyl-3--p-coumaroylglycerol	Chrysin	Caffeic acid benzyl ester	2-Acetyl-1-feruloyl-3-caffeoylglycerol	Pinocembrin	Sakunanetin isomer	Sakuranetin	Galangin	Acacetin	Ermanin isomer 332 nm	CAPE	Pinobanksin-3-O-acetate	Methoxychrysin	Quercetin dimethyl ether	2-acetyl-1,3-di-p-coumaroylglycerol	(R/S) 2-Acetyl-3-p-coumaroyl-1-feruloylglycerol	p-Coumaric acid 3-methyl-2-butenyl or 2-methyl-2-butenyl	2-acetyl-1,3-feruloylglycerol	p-Coumaric acid benzyl ester	Ferrulic acid benzyl ester	Caffeic acid cinnamyl ester	Pinobanksin-3-O-propanoate or isopropanoate	Tectochrysin	Pinostrobin	p-Coumaric acid cinnamyl ester	323 nm
Helicobacter pylori	1.0000	-.3936	-.6607	-.8385	-.7848	-.2268	.6917	.7339	.6426	-.0054	.1284	.7553	.1150	-.8101	.5600	-.7017	-.4851	-.5821	.6199	.6119	-.2985	-.3072	-.2667	.7403	-.7653	-.2241	.6164	-.7762	.6164	-.5903	-.8033	.5097	.5936	-.4006	-.7811	-.2932	.5961	.7382	.6878	.0267	.6810	.5301	.0431	.1356	-.5373	-.5952	-.6430	.2872	.0951
	p= ---	p=.260	p=.038	p=.002	p=.007	p=.529	p=.027	p=.016	p=.045	p=.988	p=.724	p=.012	p=.752	p=.004	p=.092	p=.024	p=.155	p=.077	p=.056	p=.060	p=.402	p=.388	p=.456	p=.014	p=.010	p=.534	p=.058	p=.008	p=.058	p=.072	p=.005	p=.132	p=.070	p=.251	p=.008	p=.411	p=.069	p=.015	p=.028	p=.942	p=.030	p=.115	p=.906	p=.709	p=.109	p=.069	p=.045	p=.421	p=.794
DPPH extract	-.3936	1.0000	.6948	.3560	.4831	.7636	-.6747	-.6173	-.6305	.5225	.2637	-.3937	.3313	.2815	-.6852	.3590	.0550	.3106	-.5838	-.6137	.8285	.8129	.8264	-.6074	.5329	.3076	-.4567	.5307	-.4567	.1024	.3490	-.5591	-.6249	.7049	.4547	.1639	-.6450	-.6023	-.6275	-.0489	-.6681	-.6238	-.5963	.0301	.0047	.4486	-.0281	-.2499	-.0023
	p=.260	p= ---	p=.026	p=.313	p=.157	p=.010	p=.032	p=.057	p=.051	p=.121	p=.462	p=.260	p=.350	p=.431	p=.029	p=.308	p=.880	p=.382	p=.076	p=.059	p=.003	p=.004	p=.003	p=.063	p=.113	p=.387	p=.185	p=.114	p=.185	p=.778	p=.323	p=.093	p=.053	p=.023	p=.187	p=.651	p=.044	p=.065	p=.052	p=.893	p=.035	p=.054	p=.069	p=.934	p=.990	p=.193	p=.939	p=.486	p=.995
FRAP extract	-.6607	.6948	1.0000	.6450	.8910	.5709	-.7129	-.7132	-.6574	.3547	.0849	-.6833	.1974	.4067	-.6242	.4340	.1865	.2322	-.5767	-.6023	.8357	.8336	.8307	-.6797	.6161	.1856	-.4639	.7402	-.4639	.3808	.5377	-.5169	-.6205	.6070	.5113	.2066	-.6284	-.6954	-.6653	-.3053	-.7150	-.5826	-.2379	-.2231	-.0648	.4138	.2476	-.4711	-.2459
	p=.038	p=.026	p= ---	p=.044	p=.001	p=.085	p=.021	p=.021	p=.039	p=.315	p=.816	p=.029	p=.585	p=.243	p=.054	p=.210	p=.606	p=.519	p=.081	p=.065	p=.003	p=.003	p=.003	p=.031	p=.058	p=.608	p=.177	p=.014	p=.177	p=.278	p=.109	p=.126	p=.056	p=.063	p=.131	p=.567	p=.052	p=.026	p=.036	p=.391	p=.020	p=.077	p=.508	p=.536	p=.859	p=.235	p=.490	p=.169	p=.493
TF extract	-.8385	.3560	.6450	1.0000	.8458	.1935	-.8154	-.9143	-.7491	.0238	-.3024	-.7644	-.2586	.9340	-.7246	.9089	.6434	.6174	-.6753	-.6995	.3140	.3137	.3086	-.7978	.8814	.1967	-.5622	.9116	-.5622	.7850	.9761	-.5570	-.7116	.4528	.9101	.6151	-.7231	-.7758	-.7749	-.0027	-.8235	-.8142	-.2213	-.1796	.5641	.7888	.5407	-.4831	-.1815
	p=.002	p=.313	p=.044	p= ---	p=.002	p=.592	p=.004	p=.000	p=.013	p=.948	p=.396	p=.010	p=.471	p=.000	p=.018	p=.000	p=.045	p=.057	p=.032	p=.024	p=.377	p=.377	p=.386	p=.006	p=.001	p=.586	p=.091	p=.000	p=.091	p=.007	p=.000	p=.094	p=.021	p=.189	p=.000	p=.058	p=.018	p=.008	p=.008	p=.994	p=.003	p=.004	p=.539	p=.620	p=.089	p=.007	p=.107	p=.157	p=.616
TOP extract	-.7848	.4831	.8910	.8458	1.0000	.4088	-.8046	-.8424	-.7622	.2772	-.0172	-.7094	.0723	.6655	-.7157	.6751	.3572	.4388	-.6859	-.7080	.6303	.6278	.6217	-.7938	.7792	.2734	-.5796	.8824	-.5796	.5541	.7724	-.6052	-.7243	.5888	.7284	.3511	-.7288	-.8024	-.7745	-.2006	-.8160	-.6960	-.1711	-.1436	.1965	.6064	.4959	-.4216	-.1500
	p=.007	p=.157	p=.001	p=.002	p= ---	p=.241	p=.005	p=.002	p=.010	p=.438	p=.962	p=.022	p=.843	p=.036	p=.020	p=.032	p=.311	p=.205	p=.029	p=.022	p=.051	p=.052	p=.055	p=.006	p=.008	p=.445	p=.079	p=.001	p=.079	p=.096	p=.009	p=.064	p=.018	p=.073	p=.017	p=.320	p=.017	p=.005	p=.009	p=.578	p=.004	p=.025	p=.636	p=.692	p=.586	p=.063	p=.145	p=.225	p=.679
[truncated: 3 more columns]

## Sheet: S2. Statisitical imput data
	Helicobacter pylori	DPPH extract	FRAP extract	TF extract	TOP extract	Caffeic acid	Vanillin	p-Coumaric acid	Ferulic acid	Isoferulic acid	Caffeic acid ethyl ester	Cinnamic acid	307,25 nm	Pinobanksin-5-methyl ether	265 nm	Pinobanksin	Apigenin	311 nm	1,3-di-p-coumaroylglycerol	1-p-coumaroyl-3-feruloylglycerol	Caffeic acid 2-methyl-2-butenyl ester	Caffeic acid 3-methyl-2-butenyl ester (Basic prenyl ester)	Caffeic acid 3-methyl-3-butenyl ester	2-acetyl-1-caffeoyl-3--p-coumaroylglycerol	Chrysin	Caffeic acid benzyl ester	2-Acetyl-1-feruloyl-3-caffeoylglycerol	Pinocembrin	Sakunanetin isomer	Sakuranetin	Galangin	Acacetin	Ermanin isomer 332 nm	CAPE	Pinobanksin-3-O-acetate	Methoxychrysin	Quercetin dimethyl ether	2-acetyl-1,3-di-p-coumaroylglycerol	(R/S) 2-Acetyl-3-p-coumaroyl-1-feruloylglycerol	p-Coumaric acid 3-methyl-2-butenyl or 2-methyl-2-butenyl	2-acetyl-1,3-feruloylglycerol	p-Coumaric acid benzyl ester	Ferrulic acid benzyl ester	Caffeic acid cinnamyl ester	Pinobanksin-3-O-propanoate or isopropanoate	Tectochrysin	Pinostrobin	p-Coumaric acid cinnamyl ester	323 nm
Aspindża	62.5	70.265	9.882	122.28	170	2.03	0.03	1.37	0.61	1.33	0.3	0.24	0.3	2.86	0	5.24	1.75	1	0	0	2.41	3.63	0.28	0	14.69	2.31	0	9.72	0	2.15	7.13	0.7	0	2.22	13.35	2.03	0	0.5	0	1.23	0	0	1.3	0.63	1.35	2.12	1.06	0.18	0.8
Norio	125	93.529	8.966	32.51	116.863	4.31	0.58	5.41	1.08	5.86	3.61	1.35	2.09	0.89	0	2.7	0.76	0	0	0	3.97	4.97	0.52	0.26	8.02	4.44	0	6.59	0	0.3	2.5	0.28	0	2.53	7.09	0.15	0	1.92	0.99	1.12	0.64	1.8	0.8	3.39	0.24	0.97	1.01	2.3	3.43
Pasanauri	62.5	54.794	8.332	34.81	114.369	2.53	1.6	8.36	4.59	2.2	2.55	0.82	1.41	0.99	0.84	1.7	1.11	0.34	0.52	0.4	0.7	1.18	0	0.47	6.81	3.1	0	3.84	0	0.55	1.63	0.97	3.52	1.57	5.73	0	0.75	3.33	3.23	1.28	2.14	5.15	2.41	1.96	0.82	0.7	1.45	2.3	2.38
Mestia	125	56.26	8.008	19.19	89.881	1.19	2.87	10.44	9.77	0.07	0	0.77	0	0	1.4	0	1.02	0	1.89	1.11	0	0	0	1.28	0	0	1.71	0	2.07	1.62	0	2.27	8.09	0	0	0	1.59	9.39	7.83	0	3.56	5.4	2.6	0	0	0	0	0	0
Orgora	31.3	117.71	13.764	96.07	193.058	3.11	0.05	2.32	0.45	3.13	1.73	0.28	1.18	1.93	0	3.6	1.22	0.57	0	0	5.62	8.05	0.77	0	12.38	2.66	0	9.84	0	1.66	5.32	0.56	0	2.35	10.52	0.77	0	0	0	0.1	0	1.54	1.8	0.96	0.61	1.48	1.11	0.43	1.1
Vardzia	31.3	82.18	14.033	125.5	201.15	3.28	0.06	2.25	0.38	3.14	1.51	0.44	0.89	2.71	0.07	4.41	1.14	0	0	0	3.21	4.21	0.43	0	11.98	3.06	0	11.84	0	1.92	7.3	0.49	0	1.85	11.2	0.59	0	0	0	0.41	0	1.37	2.11	1.52	0.5	1.11	1.61	0.57	1.53
Ota	31.3	71.26	13.505	122.07	242.71	2.85	0.14	2.23	0.38	3.15	1.58	0.46	0.96	2.64	0.06	4.17	1.15	0.57	0	0	3.27	4.33	0.39	0	12.07	3.08	0	11.19	0	2.02	7.01	0.53	0	1.94	11.5	0.32	0	0	0	0.4	0	1.35	2.08	1.6	0.52	1.25	1.6	0.77	1.76
Qvakhreli	62.5	116.38	16.831	81.5	218.7	4.3	0	2.72	0.46	3.97	2.25	0.21	1.61	0.96	0.04	2.47	1.22	0.43	0	0	9.69	13.6	1.19	0	11.34	2.56	0	9.09	0	1.22	3.38	0.57	0	2.99	7.94	0.72	0	0	0	0.61	0	1.27	1.04	0.54	0.23	1.21	0.68	0.13	0.63
Unk 1	31.3	109.33	12.681	105.22	185	3.47	0.02	2.23	0.68	2.86	1.4	0.37	0.73	2.7	0	3.8	1.18	0.78	0	0	4.39	5.67	0.48	0	12.39	2.73	0	9.32	0	1.84	6.37	0.62	0.17	2.16	12	0.35	0	0	0	0.57	0	1.4	2.05	1.36	0.83	1.34	1.03	0.44	1.44
Unk 2	31.3	112.46	12.583	111.87	178.645	3.78	0.02	1.99	0.64	2.49	1.16	0.3	0.63	2.88	0	4.52	1.39	0.81	0	0	3.79	5.15	0.42	0	12.64	2.67	0	9.65	0	2	6.62	0.59	0.22	2.17	12.31	0.7	0	0.7	0	1.32	0	0	0	1.31	0.9	1.48	1.01	0.56	1.51
[truncated: 3 more columns]
